# Supplementary material for: Expression of epigenetic machinery genes is sensitive to maternal obesity and weight loss in relation to fetal growth in mice
Source: Clin Epigenetics. 2016 Feb 27;8:22. doi: 10.1186/s13148-016-0188-3 (PMC4769534; doi:10.1186/s13148-016-0188-3)
Supplement: Additional file 2: — List of the gene symbol and name, and the design strand and TaqMan® Gene Expression Assay IDentification reference for the 96 genes studied on the Custom TLDA. [file 13148_2016_188_MOESM2_ESM.xlsx]

## Sheet: Panchenko et al.; Table S1
Gene Symbol	Gene Name	Design Strand	Assay ID
Actb	actin beta	ACTGAGCTGCGTTTTACACCCTTTC	Mm00607939_s1
Mrpl32	mitochondrial ribosomal protein L32	TAGTATCTTTTGGATGGCAGCTCCC	Mm00777741_sH
Sdha	succinate dehydrogenase complex, subunit A, flavoprotein	ATTGCTACTGGGGGCTACGGGCGAA	Mm01352366_m1
18S	eukaryotic 18S rRNA	CCATTGGAGGGCAAGTCTGGTGCCA	Hs99999901_s1
Dnmt1	DNA methyltransferase (cytosine-5) 1	CTTCACGAAGGGCCCCACTAAACGG	Mm01151063_m1
Trdmt1	tRNA aspartic acid methyltransferase 1 / DNA methyltransferase (Dnmt2)	CCAGAATTTGGGTTTCCTGAGAAGA	Mm00438511_m1
Dnmt3a	DNA methyltransferase 3A	ACAGAAGCATATCCAGGAGTGGGGC	Mm00432881_m1
Dnmt3b	DNA methyltransferase 3B	GATTCCTGGCATGTAACCCAGTGAT	Mm01240113_m1
Dnmt3l	DNA (cytosine-5-)-methyltransferase 3-like	TGAAGAGCAAGCATGCGCCCCTGAC	Mm00457635_m1
Brd2	bromodomain containing 2	CTCCCCACAAGCTCCCTGGGGAAGG	Mm00515808_m1
Brd8	bromodomain containing 8	TGGAACAGATCCAGCAATTCTTGGC	Mm00513331_m1
Kat1	K(lysine) acetyltransferase 1 / histone aminotransferase 1 (Hat1)	TTGATATTACAGCGGAAGATCCGTC	Mm00509140_m1
Kat2a	K(lysine) acetyltransferase 2A / general control non-repressible 5 (Gcn5)	TCACTCACTTCCCCAAATTCCTGTC	Mm00517402_m1
Kat3a	K(lysine) acetyltransferase 3A / CREB binding protein (Crebbp, Cbp)	CAGGTTTCTCAAGGGATGAATTCAT	Mm01342452_m1
Kat3b	K(lysine) acetyltransferase 3b / E1A binding protein p300 (Ep300)	GCGATGGCACAGATTTTGGTTCACT	Mm00625535_m1
Kat6b	K(lysine) acetyltransferase 6b / MYST histone acetyltransferase monocytic leukemia 4 (Myst4)	GATTGTGGCAGTAGTGGACACCCAT	Mm00450564_m1
Kat13a	K(lysine) acetyltransferase 13a / nuclear receptor coactivator 1 (Ncoa1) / Steroid receptor coactivator 1 (Src-1)	ATGGAAACCAGGACAAGAAGACAGA	Mm01318933_m1
Kat13b	K(lysine) acetyltransferase 13b / nuclear receptor coactivator 3 (Ncoa3) / Steroid receptor coactivator 3 (Src3)	GGACCGAGTTCTCTGGGTTTGCGAA	Mm00500775_m1
Kat13c	K(lysine) acetyltransferase 13c / nuclear receptor coactivator 2 (Ncoa2) / Steroid receptor coactivator 2 (Src-2)	AAAGAGGAAGGCGAAGATTTGCAGT	Mm00500749_m1
Kat13d	K(lysine) acetyltransferase 13d / circadian locomotor output cycles kaput (Clock)	GACAGCTGCTGACAAAAGCCAAGAT	Mm00455950_m1
Prmt1	protein arginine N-methyltransferase 1	CTGCATCATGGAGAATTTTGTAGCC	Mm00480133_m1
Prmt2	protein arginine N-methyltransferase 2	GACAGCTATGGAACTCTGAAACTTC	Mm00459994_m1
Prmt5	protein arginine N-methyltransferase 5	CACTTCCTGAAAGATGATGGCGTGA	Mm00550472_m1
Prmt7	protein arginine N-methyltransferase 7	GGAGCTTCAGTGGCGGGACCACTGG	Mm00520495_m1
Tet1	tet methylcytosine dioxygenase 1	TGCTTATCAAAATCAGGTGGAATAT	Mm01169087_m1
Tet2	tet methylcytosine dioxygenase 2	ACAGTGGTGGTCACCCTCAATAGAG	Mm00524395_m1
Tet3	tet methylcytosine dioxygenase 3	TGCACTGTGGTCTGCACCCTGACCA	Mm00805756_m1
Kdm3a	lysine (K)-specific demethylase 3A / Jumonji C Domain-Containing Histone Demethylase 2A (Jhdm2a)	CCATGAAGATAAATTGCAGGTGAAA	Mm01182127_m1
Kdm4a	lysine (K)-specific demethylase 4A / Jumonji C domain-containing histone demethylase 3A (Jhdm3a)	CCCAATCTGGAGCGTGCTAAGGGAG	Mm00805000_m1
Kdm5a	lysine (K)-specific demethylase 5A / Jumonji/ARID domain-containing protein 1A (Jarid1a)	GCTTTAAGCAAGATTGTTGCCAGCA	Mm00524457_m1
Kdm5c	lysine (K)-specific demethylase 5C / Jumonji/ARID domain-containing protein 1C (Jarid1c)	ACCACAGCAATGCCCAGTTTATTGA	Mm00840032_m1
Kdm5d	lysine (K)-specific demethylase 5D / Jumonji/ARID domain-containing protein 1D (Jarid1d)	TAAAAGCTAGCCAAAAGCATTCTCC	Mm00803406_m1
Kdm6a	lysine (K)-specific demethylase 6A / ubiquitously transcribed tetratricopeptide repeat gene, X chromosome (Utx)	TCCACTCAGGGGCTTCACAAAGGTC	Mm00801998_m1
Uty	ubiquitously transcribed tetratricopeptide repeat gene, Y chromosome	GTCCAGTGTCGAAATTCAGTTTCAT	Mm00447710_m1
Kmt1a	Lysine N-methyltransferase 1A / suppressor of variegation 3-9 homolog 1 (Suv39h1)	TAAAAGGTTGCAGTGTGTGCTGTAA	Mm00468952_m1
Kmt1b	Lysine N-methyltransferase 1B / suppressor of variegation 3-9 homolog 2 (Suv39h2)	GACTACAAGGTAGCAAAGGGTGTGG	Mm00469689_m1
Kmt1c	Lysine N-methyltransferase 1C / euchromatic histone lysine N-methyltransferase 2 (Ehmt2) / G9a	CTGGGGAGGAGCTGGGCTTTGACTA	Mm01132261_m1
Kmt1d	Lysine N-methyltransferase 1D / euchromatic histone methyltransferase 1 (Ehmt1) / G9a-like protein 1 (Glp1)	GTGCAAAATGGTCTCAGGGCAAGGC	Mm00553234_m1
Kmt1e	Lysine N-methyltransferase 1E / SET domain, bifurcated 1 (Setdb1)	TTATCCCATTTGCCGACCACTAAAA	Mm00450791_m1
Kmt2c	Lysine N-methyltransferase 2C / myeloid/lymphoid or mixed-lineage leukemia 3 (Mll3)	GATGAGCAGATTCCCCTTCATGGGC	Mm01156942_m1
Kmt7	Lysine N-methyltransferase 7 / SET domain containing (lysine methyltransferase) 7 (Setd7)	AAGCCGTGGAAGGGCACCTGGACGA	Mm00499823_m1
Sirt1	sirtuin 1 ((silent mating type information regulation 2 homolog) 1)	ACTGGAGCTGGGGTTTCTGTCTCCT	Mm00490758_m1
Sirt2	sirtuin 2 ((silent mating type information regulation 2 homolog) 2)	AAAAGACAGGCCAGACGGACCCCTT	Mm01149204_m1
Sirt3	sirtuin 3 ((silent mating type information regulation 2 homolog) 3)	GGCAAGCTGGATGGACAGGACAGAT	Mm00452131_m1
Sirt4	sirtuin 4 ((silent mating type information regulation 2 homolog) 4)	GGATGCATGCACAGAGTCCTGTGCC	Mm01201915_m1
Sirt5	sirtuin 5 ((silent mating type information regulation 2 homolog) 5)	CAGTCGACAAACTTCCCCGGTGCGA	Mm00663721_m1
Sirt6	sirtuin 6 ((silent mating type information regulation 2 homolog) 6)	CCCAAGTGTAAGACGCAGTACGTCA	Mm01149042_m1
Sirt7	sirtuin 7 ((silent mating type information regulation 2 homolog) 7)	TCCTGTCTACAACCGGTGGCAGGAT	Mm01248607_m1
Hdac1	histone deacetylase 1	TGACAAACGCATCTCCATCTGCTCC	Mm02391771_g1
Hdac2	histone deacetylase 2	TTCAGTTGCTGGGGCTGTGAAATTA	Mm00515108_m1
Hdac3	histone deacetylase 3	CCGAGGAGAACTACAGCAGGCCAGA	Mm00515916_m1
Hdac4	histone deacetylase 4	GGACATCCACAGCAAGTACTGGCGC	Mm01299557_m1
Hdac5	histone deacetylase 5	GTCCTCATCGTGGACTGGGATATTC	Mm01246076_m1
Hdac6	histone deacetylase 6	TCTTATTCTAGAGGGTGGATACAAT	Mm01341125_m1
Hdac7	histone deacetylase 7	AGGGTGCACAGGAAATACTGGGGCT	Mm00469527_m1
Hdac8	histone deacetylase 8	CATCAAAGGGAATCTGAAGCATGTG	Mm01224977_m1
Hdac9	histone deacetylase 9	ATCCACATGAACAAACTGCTATCGA	Mm01293999_m1
Hdac10	histone deacetylase 10	ATTGCTGCAGGTGGCTGCTCCTCCA	Mm01308118_g1
Hdac11	histone deacetylase 11	TCCTGAAAGAAGAGAAGCTGCTGTC	Mm01183513_m1
Mecp2	methyl CpG binding protein 2	TTGATCAATCCCCAGGGAAAAGCTT	Mm01193537_g1
Mbd1	methyl-CpG binding domain protein 1	TCTATTACCAGAGCCCCACAGGAGA	Mm00522100_m1
Mbd2	methyl-CpG binding domain protein 2	ACCACGTCAGCTTTTCTGGGAGAAG	Mm00521967_m1
Mbd3	methyl-CpG binding domain protein 3	TGACGACATCAGGAAGCAGGAGGAG	Mm00488961_m1
Mbd5	methyl-CpG binding domain protein 5	AAATGTCTGGGACTGTTCACCAAAT	Mm01272715_m1
Bdnf	brain derived neurotrophic factor	GTGGTCAGTGGCTGGCTCTCTTACC	Mm04230607_s1
Cebpα	CCAAT/enhancer binding protein (C/EBP), alpha	CTACCAGCCACCGCCGCCACCGCCA	Mm00514283_s1
Cebpβ	CCAAT/enhancer binding protein (C/EBP), beta	CAAGAAGCCGGCCGACTACGGTTAC	Mm00843434_s1
Gcgr	glucagon receptor	CCACCTACTGAGCTGGTCTGTAACA	Mm00433546_m1
Gck	glucokinase	CAGCAGCTGTACGAAAAGATCATTG	Mm00439129_m1
Gcm1	glial cells missing homolog 1	TTTCCAGTCCAAAGGCGAGCATGAT	Mm00492310_m1
Hsd11β1	hydroxysteroid 11-beta dehydrogenase 1	CCTCCTTGGCTGGGAAAATGACCCA	Mm00476182_m1
Hsd11β2	hydroxysteroid 11-beta dehydrogenase 2	CTCATCACCGGTTGTGACACTGGTT	Mm01251104_m1
Htr2a	5-hydroxytryptamine (serotonin) receptor 2A	TCCTGTATGGGTACCGGTGGCCTTT	Mm00555764_m1
Htr2c	5-hydroxytryptamine (serotonin) receptor 2C	GCTCACTCCTTGTGCACCTAATTGG	Mm00434127_m1
Igf2	insulin-like growth factor 2	GCGGCTTCTACTTCAGCAGGCCTTC	Mm00439564_m1
Igf2r	insulin-like growth factor 2 receptor	CTCGTCACTCAGAATCAGAACAGAA	Mm00439576_m1
Insr	insulin receptor (IR)	GTACCCTGGAGAGGTGTGCCCTGGT	Mm01211875_m1
Irs1	insulin receptor substrate 1	TCACAGCAGAATGAAGACCTAAATG	Mm01278327_m1
Lep	leptin	TTTCACACACGCAGTCGGTATCCGC	Mm00434759_m1
Lepr	leptin receptor / OB receptor (Obr)	GCTGAGGTATCACAGGCGCAGCCTG	Mm00440181_m1
Lpl	lipoprotein lipase	CCATGGATGGACGGTAACGGGAATG	Mm00434764_m1
Maoa	monoamine oxidase A	TGCCTGCCATCATGGGCTTCATACT	Mm00558004_m1
Noct	nocturnin / CCR4 carbon catabolite repression 4-like (Ccrn4l)	CTCGCCCAAGCTCTCGGAGAAGGCA	Mm00802276_m1
Npy	neuropeptide Y	CATCACCAGACAGAGATATGGCAAG	Mm03048253_m1
Nr1d1	nuclear receptor subfamily 1, group D, member 1	ACAACACAGGTGGTGTTATCACCTA	Mm00520708_m1
Nr3c1	nuclear receptor subfamily 3, group C, member 1 / glucocorticoid receptor (GR)	TGGATATTCAAGCCCTGGAATGAGA	Mm00433832_m1
Oxtr	oxytocin receptor	CCAAAGAAGCTTCTGCCTTCATCAT	Mm01182684_m1
Pck1	phosphoenolpyruvate carboxykinase 1 (Pepck)	CCGTAGACCTGAAGGTGTCCCCCTT	Mm01247058_m1
Pomc	pro-opiomelanocortin-alpha	GAGAGCAACCTGCTGGCTTGCATCC	Mm00435874_m1
Ppargc1α	peroxisome proliferative activated receptor, gamma, coactivator 1 alpha (Pgc-1alpha)	TGGAACTGCAGGCCTAACTCCTCCC	Mm01208835_m1
Pparα	peroxisome proliferator activated receptor alpha / Nuclear receptor subfamily 1 group C member 1 (Nr1c1)	CTGTGGAGATCGGCCTGGCCTTCTA	Mm00440939_m1
Pparγ	peroxisome proliferator activated receptor gamma / Nuclear receptor subfamily 1 group C member 3 (Nr1c3)	TCACAATGCCATCAGGTTTGGGCGG	Mm01184322_m1
Pparδ	peroxisome proliferator activator receptor delta / Nuclear receptor subfamily 1 group C member 2 (Nr1c2)	ATGTCGCACAACGCTATCCGCTTTG	Mm00803184_m1
Slc16a10	solute carrier family 16 (monocarboxylic acid transporters), member 10 / T-type amino acid transporter 1 (Tat1)	TCTTTTGTAAGCTCCATCGAGCCTC	Mm00661045_m1
Slc6a4	solute carrier family 6 (neurotransmitter transporter, serotonin), member 4 / serotonin transporter (Sert)	CTACCAGAATGGTGGAGGGGCCTTC	Mm00439391_m1
Tph1	tryptophan hydroxylase 1	CCGACCACCCTGGCTTCAAAGACAA	Mm00493794_m1
