# Supplementary material for: Expression of epigenetic machinery genes is sensitive to maternal obesity and weight loss in relation to fetal growth in mice
Source: Clin Epigenetics. 2016 Feb 27;8:22. doi: 10.1186/s13148-016-0188-3 (PMC4769534; doi:10.1186/s13148-016-0188-3)
Supplement: Additional file 4: — Expression level and adjusted P values of 92 genes in the fetal liver, placental labyrinth, and junctional zone. We assessed the expression level of 60 epigenetic machinery genes and 32 genes implicated in metabolism or development in CTRL, OB, and WL females at E18.5 using TaqMan low-density arrays. Data are represented as mean expression levels ± St.Dev. *—differentially expressed genes. NA—non-amplified. Significant differences (P adj < 0.05) are indicated in red. [file 13148_2016_188_MOESM4_ESM.xlsx]

## Sheet: Panchenko et al., Tab. S2
Tissue	Gene	Expression level in CTRL	Expression level in OB	Expression level in WL	CTRL vs. OB	CTRL vs. WL	OB vs. WL
Fetal liver	Bdnf	NA	NA	NA	-	-	-
	Brd2*	0.253 ± 0.068	0.341 ± 0.069	0.367 ± 0.103	0.039	0.024	0.731
	Brd8	1.635 ± 0.611	2.393 ± 0.816	1.942 ± 0.754	0.088	0.572	0.448
	Cebpα	0.138 ± 0.092	0.105 ± 0.064	0.157 ± 0.055	0.637	0.779	0.209
	Cebpβ	NA	NA	NA	-	-	-
	Dnmt1	11.78 ± 5.6	16.73 ± 7.188	14.04 ± 5.035	0.277	0.592	0.592
	Dnmt3a	4.544 ± 1.641	6.31 ± 2.355	5.177 ± 2.235	0.209	0.703	0.513
	Dnmt3b	1.319 ± 0.439	1.474 ± 0.302	1.645 ± 0.762	0.634	0.492	0.745
	Dnmt3l	NA	NA	NA	-	-	-
	Gcgr	0.015 ± 0.008	0.007 ± 0.006	0.008 ± 0.005	0.118	0.153	0.892
	Gck*	0.808 ± 0.562	0.256 ± 0.235	0.76 ± 0.612	0.031	0.94	0.088
	Gcm1	NA	NA	NA	-	-	-
	Hdac1	4.155 ± 1.657	3.929 ± 1.283	4.058 ± 1.399	0.932	0.973	0.94
	Hdac10	0.268 ± 0.133	0.178 ± 0.113	0.282 ± 0.142	0.311	0.94	0.209
	Hdac11	0.652 ± 0.284	0.808 ± 0.222	0.732 ± 0.337	0.431	0.764	0.765
	Hdac2*	0.426 ± 0.168	0.202 ± 0.067	0.257 ± 0.132	0.004	0.065	0.496
	Hdac3	2.582 ± 1.006	2.601 ± 0.69	2.488 ± 1.175	0.983	0.94	0.94
	Hdac4	0.051 ± 0.015	0.063 ± 0.021	0.049 ± 0.012	0.363	0.934	0.226
	Hdac5	2.634 ± 1.044	2.988 ± 0.795	2.248 ± 0.661	0.651	0.572	0.118
	Hdac6*	1.437 ± 0.425	2.288 ± 0.713	1.777 ± 0.735	0.012	0.445	0.339
	Hdac7	0.321 ± 0.168	0.318 ± 0.105	0.327 ± 0.098	0.983	0.973	0.94
	Hdac8	0.151 ± 0.071	0.176 ± 0.066	0.166 ± 0.08	0.663	0.86	0.939
	Hdac9	NA	NA	NA	-	-	-
	Hsd11β1	21.51 ± 11.38	18.1 ± 8.489	20.18 ± 10.25	0.703	0.939	0.839
	Hsd11β2	NA	NA	NA	-	-	-
	Htr2a	0.488 ± 0.263	0.413 ± 0.174	0.419 ± 0.262	0.703	0.752	0.983
	Htr2c	NA	NA	NA	-	-	-
	Igf2	16.96 ± 5.826	16.66 ± 5.215	16.69 ± 4.844	0.973	0.973	0.99
	Igf2r	28.92 ± 16.4	40.89 ± 16.64	30.8 ± 13.45	0.311	0.939	0.357
	Insr	24.08 ± 12.87	27.29 ± 8.577	24.3 ± 9.593	0.745	0.983	0.703
	Irs1	3.998 ± 2.162	4.651 ± 1.862	3.729 ± 1.802	0.703	0.934	0.505
	Kat1	0.02 ± 0.012	0.026 ± 0.009	0.023 ± 0.007	0.496	0.703	0.703
	Kat13a	0.053 ± 0.024	0.054 ± 0.018	0.048 ± 0.017	0.973	0.814	0.703
	Kat13b	0.004 ± 0.004	0.005 ± 0.003	0.008 ± 0.003	0.886	0.153	0.266
	Kat13c	6.786 ± 2.148	8.918 ± 3.066	9.272 ± 4.451	0.226	0.297	0.94
	Kat13d*	2.186 ± 0.594	3.667 ± 0.891	3.16 ± 1.234	0.0006733	0.307	0.445
	Kat2a*	2.923 ± 0.901	4.767 ± 1.48	4.14 ± 1.508	0.004	0.118	0.622
	Kat3a*	0.714 ± 0.185	1.138 ± 0.344	1.039 ± 0.365	0.008	0.055	0.745
	Kat3b	0.004 ± 0.004	0.007 ± 0.005	0.007 ± 0.004	0.347	0.277	0.99
	Kat6b*	0.97 ± 0.291	1.647 ± 0.482	1.261 ± 0.406	0.004	0.209	0.209
	Kdm3a	4.686 ± 2.402	4.698 ± 1.64	4.366 ± 2.018	0.99	0.932	0.892
	Kdm4a	10.2 ± 5.872	15.97 ± 9.902	12.25 ± 6.548	0.277	0.703	0.592
	Kdm5a	0.416 ± 0.15	0.381 ± 0.121	0.393 ± 0.092	0.779	0.892	0.94
	Kdm5c	32.55 ± 16.52	49.76 ± 20.78	38.51 ± 22.46	0.166	0.731	0.496
	Kdm6a	1.27 ± 0.827	1.176 ± 0.572	1.56 ± 1.016	0.939	0.703	0.572
	Kmt1a	3.352 ± 1.794	4.389 ± 2.108	4.104 ± 2.367	0.494	0.663	0.939
	Kmt1b	0.588 ± 0.295	0.717 ± 0.371	0.551 ± 0.242	0.643	0.934	0.492
	Kmt1c	8.226 ± 3.308	9.634 ± 2.856	9.442 ± 3.79	0.572	0.67	0.973
	Kmt1d	1.332 ± 0.442	1.502 ± 0.518	1.747 ± 0.723	0.94	0.311	0.496
	Kmt1e	1.39 ± 0.628	1.671 ± 0.621	1.416 ± 0.501	0.573	0.973	0.572
	Kmt2c	6.797 ± 3.152	7.701 ± 1.989	8.096 ± 3.538	0.94	0.637	0.737
	Kmt7	10.03 ± 4.882	10.67 ± 4.02	10.54 ± 5.129	0.934	0.94	0.983
	Lep	NA	NA	NA	-	-	-
	Lepr*	0.216 ± 0.088	0.248 ± 0.072	0.173 ± 0.046	0.637	0.377	0.039
	Lpl	456.2 ± 202.6	479 ± 205.9	461.3 ± 215.1	0.94	0.983	0.94
	Maoa	0.666 ± 0.334	0.514 ± 0.168	0.628 ± 0.259	0.459	0.939	0.496
	Mbd1	12.96 ± 6.521	17.23 ± 6.168	13.13 ± 6.34	0.357	0.983	0.363
	Mbd2	38.82 ± 20.14	47.53 ± 21.14	37.96 ± 15.35	0.619	0.973	0.496
	Mbd3	37.71 ± 21.04	50.13 ± 19.27	41 ± 22.2	0.427	0.929	0.592
	Mbd5	0.027 ± 0.009	0.034 ± 0.009	0.033 ± 0.016	0.267	0.496	0.973
	Mecp2	0.028 ± 0.011	0.027 ± 0.008	0.035 ± 0.011	0.925	0.363	0.209
	Noct	11.65 ± 7.315	15.86 ± 6.755	11.53 ± 5.923	0.444	0.983	0.347
	Npy	NA	NA	NA	-	-	-
	Nr1d1	0.679 ± 0.497	0.934 ± 0.474	0.627 ± 0.464	0.496	0.94	0.363
	Nr3c1	49.45 ± 28.07	54.43 ± 19.75	51.77 ± 27.38	0.865	0.94	0.94
	Oxtr	NA	NA	NA	-	-	-
	Pck1	6.01 ± 6.933	5.978 ± 6.926	3.746 ± 4.156	0.99	0.645	0.642
	Pomc	NA	NA	NA	-	-	-
	Ppargc1α	1.564 ± 0.708	1.767 ± 0.733	1.684 ± 0.804	0.745	0.917	0.94
	Pparα	84.45 ± 37.77	93.85 ± 32.24	74.84 ± 33.16	0.764	0.745	0.445
	Pparγ	0.246 ± 0.105	0.203 ± 0.072	0.189 ± 0.084	0.558	0.406	0.897
	Pparδ	2.818 ± 1.472	2.885 ± 1.403	2.605 ± 1.471	0.973	0.932	0.873
	Prmt1*	0.495 ± 0.147	0.776 ± 0.206	0.608 ± 0.231	0.008	0.431	0.279
	Prmt2	0.282 ± 0.112	0.362 ± 0.095	0.335 ± 0.122	0.279	0.57	0.803
	Prmt5	8.651 ± 4.288	10.92 ± 3.24	9.738 ± 4.857	0.444	0.803	0.745
	Prmt7*	7.103 ± 2.634	11.64 ± 3.854	8.487 ± 2.951	0.016	0.496	0.166
	Sirt1	0.236 ± 0.086	0.273 ± 0.104	0.282 ± 0.085	0.641	0.459	0.94
	Sirt2	11.67 ± 5.859	13.62 ± 4.025	13.51 ± 5.919	0.645	0.703	0.983
	Sirt3	12.73 ± 4.651	13.87 ± 5.704	11.81 ± 4.386	0.839	0.854	0.634
	Sirt4	0.175 ± 0.085	0.167 ± 0.048	0.204 ± 0.081	0.94	0.663	0.492
	Sirt5	0.749 ± 0.321	0.775 ± 0.226	0.854 ± 0.281	0.94	0.663	0.729
	Sirt6	0.07 ± 0.041	0.063 ± 0.028	0.083 ± 0.033	0.892	0.869	0.61
	Sirt7	8.767 ± 3.908	8.678 ± 3.607	7.895 ± 3.649	0.983	0.803	0.844
	Slc16a10	2.422 ± 1.481	2.452 ± 1.643	2.391 ± 1.436	0.983	0.983	0.983
	Slc6a4	0.464 ± 0.212	0.389 ± 0.161	0.409 ± 0.179	0.637	0.736	0.94
	Tet1	0.729 ± 0.328	0.99 ± 0.439	0.85 ± 0.477	0.347	0.731	0.731
	Tet2	6.613 ± 2.944	5.91 ± 1.298	6.104 ± 3.239	0.731	0.911	0.973
	Tet3	10.79 ± 4.638	16.34 ± 7.043	12.69 ± 5.993	0.153	0.663	0.459
	Tph1	NA	NA	NA	-	-	-
	Trdmt1	0.732 ± 0.275	0.923 ± 0.274	0.749 ± 0.318	0.344	0.973	0.445
Placental Labyrinth	Bdnf	NA	NA	NA	-	-	-
	Brd2*	0.726 ± 0.264	0.912 ± 0.183	1.059 ± 0.306	0.124	0.036	0.266
	Brd8	1.274 ± 0.535	1.04 ± 0.316	1.567 ± 0.773	0.312	0.392	0.109
	Cebpα	0.017 ± 0.007	0.021 ± 0.013	0.025 ± 0.012	0.522	0.124	0.56
	Cebpβ	0.016 ± 0.014	0.007 ± 0.008	0.012 ± 0.009	0.216	0.665	0.318
	Dnmt1	4.597 ± 1.821	3.482 ± 1.169	5.205 ± 2.384	0.17	0.606	0.108
	Dnmt3a	13.48 ± 5.469	11.98 ± 6.382	15.12 ± 7.267	0.651	0.633	0.392
	Dnmt3b	0.994 ± 0.384	0.71 ± 0.229	1.115 ± 0.539	0.109	0.633	0.099
	Dnmt3l	3.015 ± 1.376	2.068 ± 0.81	3.287 ± 1.581	0.124	0.747	0.099
	Gcgr	0.065 ± 0.038	0.047 ± 0.023	0.056 ± 0.025	0.254	0.573	0.505
	Gck	0.006 ± 0.005	0.003 ± 0.004	0.004 ± 0.002	0.261	0.402	0.628
	Gcm1	29.71 ± 25.71	15.42 ± 8.191	31.91 ± 26.58	0.153	0.892	0.124
	Hdac1	3.458 ± 1.533	2.858 ± 0.738	3.552 ± 1.218	0.356	0.907	0.189
	Hdac10*	0.216 ± 0.084	0.096 ± 0.047	0.215 ± 0.098	0.003	0.978	0.003
	Hdac11	0.022 ± 0.008	0.019 ± 0.006	0.023 ± 0.008	0.446	0.862	0.295
	Hdac2*	0.35 ± 0.146	0.231 ± 0.148	0.18 ± 0.083	0.124	0.014	0.448
	Hdac3*	4.027 ± 1.405	2.598 ± 0.615	3.808 ± 1.427	0.021	0.797	0.053
	Hdac4	0.296 ± 0.12	0.36 ± 0.149	0.311 ± 0.089	0.65	0.811	0.794
	Hdac5	3.837 ± 1.329	2.915 ± 0.951	3.793 ± 1.367	0.13	0.959	0.156
	Hdac6	1.824 ± 0.835	1.799 ± 0.867	2.258 ± 1.142	0.966	0.396	0.396
	Hdac7	0.214 ± 0.095	0.165 ± 0.052	0.234 ± 0.077	0.216	0.92	0.176
	Hdac8	0.042 ± 0.017	0.032 ± 0.011	0.047 ± 0.023	0.182	0.633	0.124
	Hdac9	NA	NA	NA	-	-	-
	Hsd11β1*	49.72 ± 25.53	26.09 ± 13.75	52.14 ± 31.96	0.046	0.892	0.065
	Hsd11β2	0.012 ± 0.008	0.014 ± 0.013	0.009 ± 0.004	0.858	0.311	0.313
	Htr2a	0.214 ± 0.145	0.122 ± 0.047	0.196 ± 0.132	0.115	0.838	0.156
	Htr2c	NA	NA	NA	-	-	-
	Igf2	26.67 ± 14.14	24.1 ± 9.175	30.69 ± 7.755	0.742	0.516	0.132
	Igf2r	45.16 ± 19.16	31.59 ± 10.72	52.91 ± 26.71	0.115	0.524	0.073
	Insr	12.03 ± 5.467	7.744 ± 2.347	12.73 ± 7.016	0.078	0.862	0.099
	Irs1*	0.713 ± 0.358	0.384 ± 0.187	0.65 ± 0.405	0.043	0.777	0.124
	Kat1*	0.024 ± 0.011	0.041 ± 0.013	0.037 ± 0.01	0.012	0.029	0.463
	Kat13a	0.059 ± 0.018	0.048 ± 0.014	0.062 ± 0.019	0.192	0.742	0.117
	Kat13b*	0.045 ± 0.022	0.084 ± 0.033	0.087 ± 0.028	0.017	0.003	0.871
	Kat13c	15.12 ± 6.163	11.64 ± 4.08	19.7 ± 10.77	0.199	0.299	0.078
	Kat13d	3.713 ± 1.47	3.815 ± 1.366	6.01 ± 3.328	0.907	0.103	0.115
	Kat2a	2.033 ± 0.813	1.833 ± 0.647	2.641 ± 1.365	0.633	0.275	0.154
	Kat3a*	1.216 ± 0.42	1.487 ± 0.43	1.843 ± 0.599	0.215	0.029	0.192
	Kat3b*	0.012 ± 0.006	0.03 ± 0.014	0.029 ± 0.014	0.003	0.006	0.907
	Kat6b	1.64 ± 0.607	1.684 ± 0.502	2.134 ± 0.941	0.895	0.206	0.254
	Kdm3a	3.56 ± 1.793	2.216 ± 0.835	3.051 ± 1.445	0.09	0.567	0.179
	Kdm4a	7.793 ± 3.179	6.939 ± 3.172	9.174 ± 6.213	0.633	0.633	0.414
	Kdm5a	1.081 ± 0.329	0.954 ± 0.229	1.175 ± 0.373	0.402	0.633	0.176
	Kdm5c	35.32 ± 19.76	22.86 ± 12.11	37.23 ± 21.48	0.147	0.887	0.124
	Kdm6a	0.886 ± 0.48	0.59 ± 0.202	0.866 ± 0.383	0.13	0.934	0.109
	Kmt1a	2.305 ± 1.722	1.3 ± 0.536	2.545 ± 1.63	0.13	0.813	0.065
	Kmt1b	1.586 ± 0.988	1.595 ± 1.519	1.814 ± 1.029	0.985	0.679	0.807
	Kmt1c	18.15 ± 7.915	12.51 ± 4.575	20.7 ± 10.04	0.115	0.61	0.071
	Kmt1d*	2.09 ± 0.74	1.343 ± 0.37	2.504 ± 1.15	0.029	0.402	0.017
	Kmt1e	1.145 ± 0.487	0.952 ± 0.321	1.372 ± 0.603	0.392	0.659	0.227
	Kmt2c	17.55 ± 8.376	11.41 ± 4.25	20.12 ± 11.41	0.108	0.633	0.078
	Kmt7	30.97 ± 14.46	22.44 ± 12.73	32.04 ± 18.67	0.224	0.907	0.247
	Lep	NA	NA	NA	-	-	-
	Lepr	50.99 ± 15.08	45.35 ± 16.25	52.5 ± 21	0.507	0.892	0.487
	Lpl	22.82 ± 10.39	16.63 ± 11.53	20.84 ± 11.81	0.269	0.758	0.509
	Maoa	4.408 ± 2.145	2.837 ± 1.137	4.247 ± 1.941	0.109	0.895	0.109
	Mbd1	18.51 ± 10.7	11.8 ± 5.808	19.07 ± 13.29	0.13	0.934	0.179
	Mbd2	38.07 ± 14.42	25.89 ± 9.571	39.57 ± 19.58	0.092	0.89	0.109
	Mbd3	23.23 ± 11.26	14.51 ± 6.032	24.24 ± 14.62	0.101	0.895	0.112
	Mbd5*	0.031 ± 0.01	0.022 ± 0.007	0.035 ± 0.013	0.053	0.48	0.021
	Mecp2*	0.035 ± 0.012	0.029 ± 0.01	0.045 ± 0.012	0.247	0.112	0.007
	Noct	58.58 ± 32.44	40.64 ± 19.45	55.49 ± 33.52	0.198	0.885	0.304
	Npy	0.009 ± 0.004	0.008 ± 0.004	0.008 ± 0.003	0.449	0.887	0.497
	Nr1d1	0.399 ± 0.214	0.288 ± 0.217	0.352 ± 0.195	0.318	0.669	0.58
	Nr3c1	25.5 ± 12.34	16.13 ± 9.455	27.66 ± 17.98	0.115	0.813	0.13
	Oxtr	NA	NA	NA	-	-	-
	Pck1	0.259 ± 0.219	0.203 ± 0.262	0.197 ± 0.14	0.696	0.524	0.968
	Pomc	NA	NA	NA	-	-	-
	Ppargc1α	0.114 ± 0.056	0.085 ± 0.039	0.113 ± 0.066	0.247	0.98	0.324
	Pparα	0.492 ± 0.295	0.334 ± 0.334	0.456 ± 0.344	0.34	0.862	0.515
	Pparγ	12.97 ± 6.41	8.346 ± 3.843	9.679 ± 4.325	0.109	0.224	0.567
	Pparδ	2.986 ± 1.477	2.024 ± 0.848	2.491 ± 1.045	0.13	0.449	0.349
	Prmt1	0.265 ± 0.105	0.267 ± 0.097	0.354 ± 0.153	0.976	0.176	0.192
	Prmt2	3.044 ± 1.398	2.83 ± 0.847	3.743 ± 1.756	0.776	0.392	0.206
	Prmt5	5.562 ± 2.67	3.619 ± 1.525	6.388 ± 4.284	0.109	0.669	0.115
	Prmt7	3.408 ± 1.599	3.107 ± 1.158	4.509 ± 2.688	0.712	0.318	0.197
	Sirt1	0.513 ± 0.183	0.418 ± 0.125	0.533 ± 0.186	0.24	0.862	0.17
	Sirt2	17.32 ± 6.989	12.94 ± 5.46	18.39 ± 9.125	0.179	0.828	0.172
	Sirt3	2.074 ± 0.807	1.412 ± 0.524	2.306 ± 1.249	0.099	0.685	0.108
	Sirt4*	0.319 ± 0.136	0.23 ± 0.07	0.373 ± 0.158	0.124	0.478	0.046
	Sirt5	0.462 ± 0.199	0.321 ± 0.09	0.46 ± 0.196	0.108	0.98	0.109
	Sirt6	0.25 ± 0.113	0.253 ± 0.069	0.31 ± 0.091	0.966	0.238	0.177
	Sirt7	5.281 ± 2.461	3.787 ± 1.571	5.122 ± 2.853	0.172	0.916	0.269
	Slc16a10	2.019 ± 1.02	1.358 ± 0.554	2.203 ± 1.167	0.13	0.776	0.108
	Slc6a4	0.385 ± 0.179	0.223 ± 0.108	0.285 ± 0.156	0.064	0.225	0.396
	Tet1	0.258 ± 0.105	0.185 ± 0.112	0.239 ± 0.145	0.192	0.809	0.446
	Tet2	3.834 ± 1.628	2.393 ± 0.852	3.608 ± 1.985	0.053	0.838	0.131
	Tet3	13.91 ± 6.564	9.437 ± 3.85	15.44 ± 8.593	0.124	0.722	0.109
	Tph1*	0.021 ± 0.01	0.012 ± 0.006	0.021 ± 0.009	0.033	0.978	0.05
	Trdmt1	0.385 ± 0.149	0.31 ± 0.118	0.377 ± 0.196	0.275	0.934	0.446
Placental Junctional Zone	Bdnf	0.008 ± 0.003	0.007 ± 0.003	0.008 ± 0.002	0.912	0.875	0.694
	Brd2	0.943 ± 0.251	1.038 ± 0.089	1.198 ± 0.273	0.595	0.2	0.277
	Brd8	0.312 ± 0.071	0.366 ± 0.059	0.34 ± 0.054	0.277	0.595	0.595
	Cebpα	0.054 ± 0.015	0.055 ± 0.022	0.065 ± 0.019	0.949	0.512	0.595
	Cebpβ	0.168 ± 0.079	0.118 ± 0.043	0.173 ± 0.055	0.33	0.949	0.171
	Dnmt1	2.584 ± 0.547	2.375 ± 0.432	2.56 ± 0.553	0.607	0.949	0.696
	Dnmt3a	2.395 ± 0.699	2.698 ± 0.612	2.596 ± 0.72	0.595	0.787	0.923
	Dnmt3b	0.107 ± 0.022	0.108 ± 0.019	0.119 ± 0.02	0.949	0.512	0.52
	Dnmt3l	0.07 ± 0.032	0.09 ± 0.053	0.09 ± 0.054	0.595	0.595	0.989
	Gcgr	0.004 ± 0.002	0.005 ± 0.004	0.005 ± 0.003	0.604	0.607	0.949
	Gck	0.001 ± 0.002	8.362e-004 ± 9.108e-004	7.934e-004 ± 5.266e-004	0.607	0.595	0.949
	Gcm1	0.076 ± 0.046	0.138 ± 0.125	0.112 ± 0.078	0.384	0.525	0.834
	Hdac1	2.233 ± 0.397	1.954 ± 0.341	1.801 ± 0.241	0.33	0.066	0.594
	Hdac10	0.091 ± 0.016	0.082 ± 0.016	0.096 ± 0.013	0.512	0.743	0.214
	Hdac11	0.013 ± 0.004	0.015 ± 0.002	0.014 ± 0.006	0.604	0.949	0.923
	Hdac2	0.699 ± 0.134	0.639 ± 0.134	0.595 ± 0.082	0.595	0.217	0.664
	Hdac3	1.171 ± 0.208	1.028 ± 0.131	1.197 ± 0.223	0.277	0.942	0.217
	Hdac4	0.519 ± 0.129	0.482 ± 0.1	0.536 ± 0.086	0.755	0.923	0.52
	Hdac5	0.891 ± 0.305	0.834 ± 0.15	0.9 ± 0.113	0.834	0.949	0.595
	Hdac6	0.696 ± 0.15	0.873 ± 0.233	0.754 ± 0.171	0.217	0.716	0.52
	Hdac7	0.065 ± 0.031	0.047 ± 0.015	0.063 ± 0.013	0.269	0.949	0.171
	Hdac8	0.073 ± 0.028	0.059 ± 0.01	0.07 ± 0.016	0.408	0.949	0.277
	Hdac9	0.002 ± 0.001	0.001 ± 5.458e-004	0.002 ± 5.951e-004	0.217	0.949	0.171
	Hsd11β1	3.629 ± 1.218	3.704 ± 1.162	4.095 ± 1.474	0.949	0.719	0.773
	Hsd11β2	0.017 ± 0.008	0.017 ± 0.007	0.017 ± 0.004	0.949	0.923	0.949
	Htr2a	0.21 ± 0.082	0.255 ± 0.072	0.244 ± 0.047	0.52	0.595	0.875
	Htr2c	NA	NA	NA	-	-	-
	Igf2	12.41 ± 4.124	11.72 ± 2.001	13.1 ± 2.312	0.869	0.869	0.479
	Igf2r	6.221 ± 2.088	6.052 ± 1.584	6.476 ± 1.252	0.949	0.923	0.773
	Insr	2.05 ± 1.047	1.747 ± 0.48	1.985 ± 0.429	0.743	0.949	0.594
	Irs1	0.028 ± 0.009	0.025 ± 0.01	0.027 ± 0.005	0.686	0.923	0.784
	Kat1	0.026 ± 0.006	0.034 ± 0.006	0.034 ± 0.007	0.066	0.073	0.949
	Kat13a	0.014 ± 0.005	0.015 ± 0.003	0.015 ± 0.003	0.595	0.594	0.949
	Kat13b	0.033 ± 0.011	0.035 ± 0.009	0.039 ± 0.006	0.86	0.417	0.595
	Kat13c	1.606 ± 0.607	1.527 ± 0.291	1.619 ± 0.234	0.923	0.967	0.719
	Kat13d	0.951 ± 0.142	1.033 ± 0.095	1.059 ± 0.167	0.417	0.394	0.881
	Kat2a	0.28 ± 0.062	0.288 ± 0.073	0.297 ± 0.065	0.942	0.79	0.927
	Kat3a	0.66 ± 0.132	0.748 ± 0.094	0.861 ± 0.147	0.33	0.064	0.217
	Kat3b*	0.029 ± 0.008	0.042 ± 0.012	0.045 ± 0.012	0.101	0.04	0.743
	Kat6b	0.499 ± 0.085	0.564 ± 0.091	0.568 ± 0.094	0.27	0.222	0.949
	Kdm3a	0.784 ± 0.112	0.802 ± 0.139	0.786 ± 0.097	0.923	0.977	0.923
	Kdm4a	1.479 ± 0.581	1.584 ± 0.353	1.551 ± 0.393	0.869	0.923	0.949
	Kdm5a	0.514 ± 0.13	0.594 ± 0.104	0.568 ± 0.045	0.417	0.52	0.756
	Kdm5c	2.321 ± 0.591	2.421 ± 0.642	2.376 ± 0.598	0.73	0.773	0.949
	Kdm6a	0.299 ± 0.123	0.295 ± 0.059	0.308 ± 0.092	0.956	0.949	0.911
	Kmt1a	0.084 ± 0.024	0.096 ± 0.024	0.095 ± 0.02	0.595	0.595	0.949
	Kmt1b	0.508 ± 0.172	0.591 ± 0.179	0.545 ± 0.17	0.595	0.86	0.79
	Kmt1c	3.06 ± 1.029	2.992 ± 0.553	3.285 ± 0.879	0.949	0.834	0.696
	Kmt1d	0.535 ± 0.147	0.5 ± 0.087	0.552 ± 0.078	0.787	0.923	0.479
	Kmt1e	0.201 ± 0.054	0.219 ± 0.055	0.216 ± 0.039	0.743	0.77	0.949
	Kmt2c	3.613 ± 0.915	3.657 ± 0.767	3.662 ± 0.584	0.949	0.949	0.985
	Kmt7	16.34 ± 5.302	14.74 ± 2.843	16.67 ± 3.106	0.716	0.949	0.469
	Lep	NA	NA	NA	-	-	-
	Lepr	1.239 ± 0.456	1.717 ± 0.658	1.518 ± 0.723	0.268	0.595	0.773
	Lpl	1.014 ± 0.282	1.182 ± 0.514	1.151 ± 0.339	0.637	0.595	0.949
	Maoa	0.537 ± 0.133	0.516 ± 0.1	0.511 ± 0.079	0.904	0.834	0.949
	Mbd1	1.847 ± 0.462	1.909 ± 0.348	1.804 ± 0.309	0.923	0.949	0.743
	Mbd2	6.273 ± 1.05	6.047 ± 0.995	6.532 ± 1.24	0.86	0.859	0.607
	Mbd3	2.712 ± 0.531	3.096 ± 0.897	2.919 ± 0.814	0.594	0.79	0.869
	Mbd5	0.009 ± 0.002	0.009 ± 0.002	0.009 ± 0.002	0.773	0.923	0.595
	Mecp2	0.046 ± 0.011	0.043 ± 0.007	0.052 ± 0.007	0.743	0.439	0.155
	Noct	11.91 ± 2.365	13.82 ± 3.256	12.18 ± 2.473	0.417	0.948	0.525
	Npy	0.021 ± 0.01	0.017 ± 0.008	0.02 ± 0.006	0.52	0.923	0.512
	Nr1d1	0.45 ± 0.141	0.384 ± 0.092	0.49 ± 0.142	0.556	0.773	0.22
	Nr3c1	2.331 ± 0.586	2.303 ± 0.553	2.538 ± 0.387	0.949	0.607	0.595
	Oxtr	0.002 ± 0.001	0.001 ± 5.132e-004	0.002 ± 9.756e-004	0.417	0.982	0.277
	Pck1	0.043 ± 0.06	0.048 ± 0.072	0.024 ± 0.026	0.949	0.64	0.607
	Pomc	NA	NA	NA	-	-	-
	Ppargc1α	0.004 ± 0.002	0.004 ± 0.001	0.004 ± 0.001	0.79	0.478	0.595
	Pparα	0.041 ± 0.015	0.04 ± 0.019	0.034 ± 0.011	0.949	0.556	0.637
	Pparγ	1.3 ± 0.363	1.462 ± 0.291	1.19 ± 0.233	0.595	0.696	0.2
	Pparδ	1.612 ± 0.568	1.577 ± 0.442	1.595 ± 0.291	0.949	0.956	0.949
	Prmt1	0.109 ± 0.031	0.097 ± 0.017	0.116 ± 0.022	0.595	0.811	0.217
	Prmt2	1.106 ± 0.427	1.051 ± 0.305	0.996 ± 0.125	0.923	0.756	0.86
	Prmt5	0.545 ± 0.113	0.56 ± 0.091	0.555 ± 0.135	0.923	0.949	0.949
	Prmt7	0.709 ± 0.149	0.7 ± 0.144	0.747 ± 0.127	0.949	0.787	0.719
	Sirt1	0.182 ± 0.056	0.181 ± 0.022	0.202 ± 0.034	0.967	0.595	0.33
	Sirt2	4.509 ± 1.06	4.447 ± 0.534	4.738 ± 0.64	0.949	0.831	0.595
	Sirt3	0.584 ± 0.098	0.597 ± 0.104	0.619 ± 0.08	0.923	0.64	0.834
	Sirt4	0.115 ± 0.046	0.11 ± 0.016	0.123 ± 0.022	0.949	0.881	0.412
	Sirt5	0.103 ± 0.03	0.1 ± 0.016	0.105 ± 0.018	0.949	0.949	0.787
	Sirt6	0.274 ± 0.076	0.275 ± 0.041	0.359 ± 0.115	0.982	0.217	0.171
	Sirt7	1.79 ± 0.556	1.696 ± 0.221	1.653 ± 0.224	0.869	0.756	0.875
	Slc16a10	0.484 ± 0.179	0.457 ± 0.131	0.56 ± 0.134	0.923	0.595	0.33
	Slc6a4	0.511 ± 0.181	0.426 ± 0.115	0.447 ± 0.099	0.545	0.595	0.875
	Tet1	0.007 ± 0.002	0.01 ± 0.003	0.009 ± 0.003	0.203	0.556	0.683
	Tet2	0.617 ± 0.092	0.533 ± 0.09	0.568 ± 0.063	0.22	0.479	0.595
	Tet3	1.807 ± 0.433	2.113 ± 0.41	1.948 ± 0.519	0.384	0.773	0.719
	Tph1	0.036 ± 0.011	0.024 ± 0.01	0.033 ± 0.007	0.171	0.73	0.2
	Trdmt1	0.161 ± 0.04	0.168 ± 0.034	0.142 ± 0.027	0.872	0.533	0.247
